# Supplementary material for: The association between entrapment and suicidality in adolescents with depressive disorders: a moderated mediation analysis involving depressive symptoms and gender
Source: Front Psychiatry. 2026 Feb 24;17:1727843. doi: 10.3389/fpsyt.2026.1727843 (PMC12971634; doi:10.3389/fpsyt.2026.1727843)
Supplement: Supplementary file 1 [file DataSheet1.zip]

Archive with 2 entries (1 files):
- Data/Original research data.sav
- Data/
